# Supplementary material for: The real-time infection hospitalisation and fatality risk across the COVID-19 pandemic in England
Source: Nat Commun. 2024 May 31;15:4633. doi: 10.1038/s41467-024-47199-3 (PMC11143367; doi:10.1038/s41467-024-47199-3)
Supplement: Supplementary file 4 — Source Data [file 41467_2024_47199_MOESM4_ESM.xlsx]

## Sheet: IHR_National
mid_date	study	rate_lower	rate_upper	rate_median
2020-10-11	combined	0.0166864	0.0259565	0.0200478
2020-11-08	combined	0.0234406	0.0312952	0.0271083
2021-01-03	combined	0.0278688	0.0397351	0.0338836
2021-01-31	combined	0.0272877	0.0380731	0.0327109
2021-03-14	combined	0.0232193	0.0330523	0.0276737
2021-04-11	combined	0.0177868	0.0250697	0.0210307
2021-05-23	combined	0.0119111	0.0173986	0.0142944
2021-06-20	combined	0.00829573	0.0121693	0.00990088
2021-09-12	combined	0.007134	0.00971224	0.00834935
2021-10-24	combined	0.00596673	0.00800984	0.00691718
2021-11-21	combined	0.00495031	0.00666596	0.00577541
2022-01-02	combined	0.00400344	0.0052962	0.00457349
2022-02-13	combined	0.00338895	0.00450501	0.00390454
2022-03-13	combined	0.00297671	0.00403058	0.00345805
2022-03-27	combined	0.00276843	0.00379439	0.00321592
2022-04-10	combined	0.00286464	0.00390277	0.00332432
2022-04-24	combined	0.00321456	0.00437028	0.00377429
2022-05-08	combined	0.00357526	0.00487554	0.00417603
2022-05-22	combined	0.00397765	0.00546556	0.00468211
2022-06-05	combined	0.00412578	0.00567905	0.00489622
2022-06-19	combined	0.00401295	0.00535136	0.00465418
2022-07-03	combined	0.00377176	0.00518064	0.00436207
2022-07-17	combined	0.00395229	0.00544152	0.00459684
2022-07-31	combined	0.00437523	0.00593322	0.00508093
2022-08-14	combined	0.00486228	0.00660237	0.00567091
2022-08-28	combined	0.0050368	0.00687341	0.00591016
2022-09-11	combined	0.00477708	0.00658621	0.0056535
2022-09-25	combined	0.00409266	0.00553841	0.00478381
2022-10-09	combined	0.00334897	0.00460701	0.00389663
2022-10-23	combined	0.00300307	0.00419264	0.00351676
2022-11-06	combined	0.00311891	0.0042113	0.00361831
2022-11-20	combined	0.00311757	0.00426538	0.0036741
2022-12-04	combined	0.0029783	0.00401407	0.00349134
2022-12-18	combined	0.00267016	0.00386697	0.00319377
2023-01-01	combined	0.00309735	0.00428769	0.00361437
2023-01-15	combined	0.00375742	0.00533988	0.00449559
2023-01-29	combined	0.00402304	0.0056346	0.00482052
2023-02-12	combined	0.00385004	0.00592993	0.00472733
2020-09-13	ONS	0.0148887	0.0229542	0.0185212
2020-09-27	ONS	0.0163249	0.0225463	0.0191412
2020-10-11	ONS	0.0174042	0.0233331	0.0201158
2020-10-25	ONS	0.0187404	0.0248099	0.02158
2020-11-08	ONS	0.0203636	0.0267594	0.0233071
2020-11-22	ONS	0.0220356	0.0288216	0.025221
2020-12-06	ONS	0.0233667	0.030671	0.0267916
2020-12-20	ONS	0.0243338	0.0316701	0.027744
2021-01-03	ONS	0.0247527	0.0323311	0.0282486
2021-01-17	ONS	0.024385	0.0318584	0.0279632
2021-01-31	ONS	0.0235609	0.0308419	0.026932
2021-02-14	ONS	0.022234	0.0290277	0.0254459
2021-02-28	ONS	0.0204216	0.0266065	0.0234105
2021-03-14	ONS	0.0183568	0.0240141	0.0211652
2021-03-28	ONS	0.0165129	0.0218506	0.0191418
2021-04-11	ONS	0.0150287	0.0198631	0.0173509
2021-04-25	ONS	0.0134937	0.0180693	0.0155787
2021-05-09	ONS	0.012001	0.0159862	0.0138125
2021-05-23	ONS	0.0106333	0.0140277	0.0121654
2021-06-06	ONS	0.00937337	0.0124165	0.010756
2021-06-20	ONS	0.00831524	0.0109718	0.00954337
2021-07-04	ONS	0.00741191	0.00991728	0.00859046
2021-07-18	ONS	0.00689505	0.00922118	0.00796365
2021-08-01	ONS	0.00663525	0.00874378	0.00759195
2021-08-15	ONS	0.00643623	0.008396	0.00734077
2021-08-29	ONS	0.00623961	0.0081705	0.00711259
2021-09-12	ONS	0.00598673	0.00788885	0.00684529
2021-09-26	ONS	0.00573333	0.00753715	0.00653919
2021-10-10	ONS	0.00545796	0.00716978	0.0062374
2021-10-24	ONS	0.00521497	0.00681837	0.00594721
2021-11-07	ONS	0.00492613	0.00647773	0.00563856
2021-11-21	ONS	0.004617	0.00606741	0.00528539
2021-12-05	ONS	0.00424328	0.00557156	0.00485656
2021-12-19	ONS	0.00386378	0.00504639	0.00442342
2022-01-02	ONS	0.0035691	0.00465058	0.00407609
2022-01-16	ONS	0.00334683	0.00436588	0.00381865
2022-01-30	ONS	0.00319716	0.00415045	0.00365485
2022-02-13	ONS	0.00313613	0.00406049	0.00356792
2022-02-27	ONS	0.00310581	0.00400979	0.00352408
2022-03-13	ONS	0.00306719	0.0039931	0.00349677
2022-03-27	ONS	0.00309607	0.00403094	0.0035291
2022-04-10	ONS	0.00318799	0.00415429	0.00364394
2022-04-24	ONS	0.00337424	0.00437361	0.00384698
2022-05-08	ONS	0.00359351	0.00465031	0.0040868
2022-05-22	ONS	0.00381032	0.00494735	0.0043339
2022-06-05	ONS	0.00400273	0.00519193	0.00454195
2022-06-19	ONS	0.00412029	0.00534113	0.00468572
2022-07-03	ONS	0.00420119	0.00551252	0.00480676
2022-07-17	ONS	0.00432202	0.00566609	0.00496188
2022-07-31	ONS	0.00447373	0.0058461	0.00511598
2022-08-14	ONS	0.00451829	0.00596838	0.00522424
2022-08-28	ONS	0.00448103	0.00596768	0.0051796
2022-09-11	ONS	0.00430083	0.00570573	0.00495651
2022-09-25	ONS	0.00403138	0.00523204	0.0046036
2022-10-09	ONS	0.00369997	0.00481706	0.0042316
2022-10-23	ONS	0.00341094	0.0044848	0.0039271
2022-11-06	ONS	0.00326657	0.00426594	0.0037356
2022-11-20	ONS	0.00316607	0.00416198	0.00363075
2022-12-04	ONS	0.00312607	0.00413308	0.0035948
2022-12-18	ONS	0.00316285	0.00419626	0.00365322
2023-01-01	ONS	0.00332429	0.0044154	0.00384753
2023-01-15	ONS	0.00361468	0.00478446	0.00415847
2023-01-29	ONS	0.0038838	0.00523141	0.00449301
2023-02-12	ONS	0.00408514	0.00585049	0.00486119
2023-02-26	ONS	0.00416277	0.00676604	0.00527697
2020-09-18	REACT	0.010707	0.0195931	0.0140748
2020-10-16	REACT	0.017319	0.0270373	0.0210003
2020-11-13	REACT	0.0267525	0.0404399	0.0327513
2021-01-06	REACT	0.0366192	0.0562022	0.0465894
2021-02-04	REACT	0.0405159	0.0683661	0.0544965
2021-03-11	REACT	0.0344137	0.063706	0.0470093
2021-04-15	REACT	0.0245721	0.0474427	0.0337532
2021-05-20	REACT	0.0162983	0.0306064	0.0221452
2021-06-24	REACT	0.0117296	0.0197691	0.0147766
2021-09-09	REACT	0.00934563	0.0142746	0.0113761
2021-10-19	REACT	0.00735315	0.0109644	0.00892797
2021-11-23	REACT	0.00600999	0.00911306	0.00752852
2022-01-05	REACT	0.00453525	0.00685909	0.00551237
2022-02-08	REACT	0.00352843	0.00531966	0.00429978
2022-03-08	REACT	0.00264881	0.00460793	0.00356264

## Sheet: IHR_facet_ages
mid_date	Category	rate_lower	rate_upper	rate_median
2020-11-08	25-44	0.00655893	0.00956374	0.00794013
2021-01-03	25-44	0.00837655	0.0121779	0.0101066
2021-01-31	25-44	0.00975442	0.0144892	0.0117992
2021-03-14	25-44	0.010773	0.0165808	0.0133707
2021-04-11	25-44	0.0109859	0.0173274	0.0138852
2021-05-23	25-44	0.0101041	0.0155562	0.0125334
2021-06-20	25-44	0.00804577	0.0118312	0.0096605
2021-09-12	25-44	0.00594207	0.00866754	0.00717957
2021-10-24	25-44	0.0041811	0.00614145	0.00508215
2021-11-21	25-44	0.00291841	0.00423919	0.00350972
2022-01-02	25-44	0.00193964	0.00281773	0.00231615
2022-02-13	25-44	0.00137148	0.00202447	0.00164624
2022-03-13	25-44	0.00107693	0.00159906	0.00129621
2022-03-27	25-44	0.000935532	0.00140997	0.00114346
2022-04-10	25-44	0.000947823	0.00140446	0.00115245
2022-04-24	25-44	0.00105447	0.00153436	0.0012664
2022-05-08	25-44	0.0012004	0.00176657	0.00145255
2022-05-22	25-44	0.00135584	0.00203561	0.00166452
2022-06-05	25-44	0.00144738	0.00214758	0.00176877
2022-06-19	25-44	0.00143659	0.00207741	0.00172295
2022-07-03	25-44	0.00136713	0.00202211	0.00166011
2022-07-17	25-44	0.00140366	0.00204724	0.00168883
2022-07-31	25-44	0.00147762	0.00214307	0.00177155
2022-08-14	25-44	0.00148792	0.00223319	0.00183613
2022-08-28	25-44	0.00139457	0.0021107	0.00171571
2022-09-11	25-44	0.00117698	0.00171428	0.00142152
2022-09-25	25-44	0.000924983	0.00135604	0.00111458
2022-10-09	25-44	0.000750425	0.00113783	0.000917429
2022-10-23	25-44	0.000697387	0.00103027	0.000842208
2022-11-06	25-44	0.000693192	0.00102239	0.000841453
2022-11-20	25-44	0.000653223	0.000979963	0.000803872
2022-12-04	25-44	0.000599846	0.000875926	0.00072214
2022-12-18	25-44	0.000534593	0.000826339	0.00066391
2023-01-01	25-44	0.000578605	0.000880562	0.00071348
2023-01-15	25-44	0.000688288	0.00103832	0.000850431
2023-01-29	25-44	0.000763053	0.00116615	0.000949988
2023-02-12	25-44	0.000760763	0.00133179	0.00101143
2020-11-08	45-54	0.0136964	0.0198877	0.0165149
2021-01-03	45-54	0.0166695	0.0245042	0.0203928
2021-01-31	45-54	0.0176555	0.0264449	0.0218036
2021-03-14	45-54	0.0171475	0.0262967	0.0210818
2021-04-11	45-54	0.0149702	0.0231901	0.0186252
2021-05-23	45-54	0.0121826	0.0187517	0.0150853
2021-06-20	45-54	0.00942113	0.0140193	0.0113623
2021-09-12	45-54	0.00703093	0.0103494	0.00852447
2021-10-24	45-54	0.00514374	0.00756467	0.00626908
2021-11-21	45-54	0.00359624	0.00528679	0.00438591
2022-01-02	45-54	0.00232858	0.00335553	0.00278288
2022-02-13	45-54	0.00159	0.00236468	0.00191749
2022-03-13	45-54	0.00124966	0.00189202	0.00150538
2022-03-27	45-54	0.00115499	0.00171135	0.00138179
2022-04-10	45-54	0.00116961	0.00174494	0.00141308
2022-04-24	45-54	0.00129293	0.0019099	0.00157244
2022-05-08	45-54	0.00148016	0.0022154	0.0018093
2022-05-22	45-54	0.00166036	0.00250576	0.00206026
2022-06-05	45-54	0.00176659	0.00266126	0.00218498
2022-06-19	45-54	0.00174078	0.00254513	0.00211602
2022-07-03	45-54	0.00164753	0.0024497	0.00200563
2022-07-17	45-54	0.00167113	0.00248642	0.00202156
2022-07-31	45-54	0.00175435	0.00258	0.0021257
2022-08-14	45-54	0.00183593	0.00271176	0.00223454
2022-08-28	45-54	0.0018032	0.00270738	0.00221306
2022-09-11	45-54	0.001652	0.00243534	0.00200776
2022-09-25	45-54	0.00142803	0.00208303	0.00171672
2022-10-09	45-54	0.00120213	0.00179662	0.00146819
2022-10-23	45-54	0.00111514	0.00165999	0.00135336
2022-11-06	45-54	0.00110663	0.00165017	0.00134369
2022-11-20	45-54	0.00107339	0.00160492	0.00131106
2022-12-04	45-54	0.00100545	0.00149657	0.00122482
2022-12-18	45-54	0.000925783	0.0014186	0.00113806
2023-01-01	45-54	0.000975735	0.00147402	0.00120042
2023-01-15	45-54	0.00115571	0.00172084	0.00140945
2023-01-29	45-54	0.00133237	0.00202996	0.00164511
2023-02-12	45-54	0.00137171	0.0024588	0.00185003
2020-11-08	55-64	0.0281142	0.0424883	0.0345436
2021-01-03	55-64	0.0334375	0.0518811	0.0419257
2021-01-31	55-64	0.0338576	0.0535723	0.043432
2021-03-14	55-64	0.0306215	0.0488161	0.0392335
2021-04-11	55-64	0.0252498	0.0407235	0.0321186
2021-05-23	55-64	0.0194146	0.0318795	0.0248974
2021-06-20	55-64	0.0154244	0.0238861	0.0192701
2021-09-12	55-64	0.0123733	0.0183997	0.0150346
2021-10-24	55-64	0.00934114	0.0141823	0.0115954
2021-11-21	55-64	0.00667977	0.0102674	0.00830371
2022-01-02	55-64	0.00441417	0.00647707	0.00534273
2022-02-13	55-64	0.0029881	0.00447016	0.00362905
2022-03-13	55-64	0.00224356	0.00342305	0.00273835
2022-03-27	55-64	0.00193562	0.00294214	0.0023643
2022-04-10	55-64	0.00190761	0.00285446	0.00231894
2022-04-24	55-64	0.00204734	0.00307914	0.0025138
2022-05-08	55-64	0.00224988	0.00341154	0.00278854
2022-05-22	55-64	0.0025049	0.00381825	0.00309445
2022-06-05	55-64	0.00268262	0.00405836	0.00330818
2022-06-19	55-64	0.00275968	0.0041598	0.00338121
2022-07-03	55-64	0.0027981	0.0042462	0.00341002
2022-07-17	55-64	0.00296704	0.00439689	0.00359553
2022-07-31	55-64	0.00310286	0.00465228	0.0038083
2022-08-14	55-64	0.003208	0.00480831	0.00393457
2022-08-28	55-64	0.00312732	0.00471819	0.00386884
2022-09-11	55-64	0.00295357	0.00438804	0.00359356
2022-09-25	55-64	0.00262056	0.00391201	0.00316687
2022-10-09	55-64	0.00228508	0.00347877	0.00280519
2022-10-23	55-64	0.00217947	0.00326047	0.00264209
2022-11-06	55-64	0.00217325	0.00320883	0.00263233
2022-11-20	55-64	0.00214398	0.00321902	0.00263027
2022-12-04	55-64	0.00211802	0.00319464	0.00257908
2022-12-18	55-64	0.00208562	0.00319752	0.00257803
2023-01-01	55-64	0.00231096	0.00346715	0.00281991
2023-01-15	55-64	0.00259742	0.00401923	0.00322161
2023-01-29	55-64	0.00273626	0.00427417	0.00342804
2023-02-12	55-64	0.00257323	0.00477955	0.00350242
2020-10-11	6-24	0.000886182	0.00178022	0.00119908
2020-11-08	6-24	0.00134144	0.00218396	0.00165785
2021-01-03	6-24	0.00185394	0.00289443	0.00230385
2021-01-31	6-24	0.0022861	0.00377961	0.00304152
2021-03-14	6-24	0.00246836	0.00457705	0.00355596
2021-04-11	6-24	0.00232461	0.00440972	0.00337375
2021-05-23	6-24	0.00194478	0.00340307	0.002631
2021-06-20	6-24	0.00140651	0.00217268	0.00174812
2021-09-12	6-24	0.00087365	0.00149606	0.00110426
2021-10-24	6-24	0.000606708	0.0011642	0.000816264
2021-11-21	6-24	0.000667321	0.00102472	0.00081667
2022-01-02	6-24	0.000659678	0.00102589	0.000829265
2022-02-13	6-24	0.000641729	0.000990334	0.000802177
2022-03-13	6-24	0.000613986	0.000937172	0.000756382
2022-03-27	6-24	0.000581806	0.00092347	0.000728118
2022-04-10	6-24	0.000622394	0.00100027	0.000780813
2022-04-24	6-24	0.000734297	0.00115363	0.000917742
2022-05-08	6-24	0.000861911	0.00137419	0.00108919
2022-05-22	6-24	0.000961342	0.00159706	0.00126371
2022-06-05	6-24	0.00101018	0.00164031	0.00131845
2022-06-19	6-24	0.000972128	0.00148897	0.00121605
2022-07-03	6-24	0.000838718	0.0013302	0.00105133
2022-07-17	6-24	0.000784181	0.00125138	0.000974946
2022-07-31	6-24	0.000778675	0.00120692	0.000961855
2022-08-14	6-24	0.000761972	0.001198	0.000960577
2022-08-28	6-24	0.000697704	0.00114532	0.000898603
2022-09-11	6-24	0.000593395	0.000929165	0.000748656
2022-09-25	6-24	0.000458859	0.00072856	0.000570228
2022-10-09	6-24	0.000359014	0.000619326	0.000462989
2022-10-23	6-24	0.000342435	0.000557561	0.000434122
2022-11-06	6-24	0.00034351	0.000549483	0.000436647
2022-11-20	6-24	0.000325738	0.000530345	0.000415179
2022-12-04	6-24	0.000291969	0.000462004	0.000365944
2022-12-18	6-24	0.000251194	0.000426073	0.000325254
2023-01-01	6-24	0.000260998	0.000428881	0.000332563
2023-01-15	6-24	0.000298974	0.00047458	0.000379846
2023-01-29	6-24	0.000310968	0.000509572	0.000404916
2023-02-12	6-24	0.000292747	0.000591986	0.000415466
2020-11-08	65-74	0.070131	0.10411	0.085967
2021-01-03	65-74	0.0785402	0.121495	0.099669
2021-01-31	65-74	0.0749204	0.119756	0.0971338
2021-03-14	65-74	0.0627829	0.104095	0.0812437
2021-04-11	65-74	0.0475021	0.078798	0.0613049
2021-05-23	65-74	0.0325354	0.0567528	0.0434066
2021-06-20	65-74	0.0252932	0.0421681	0.0328299
2021-09-12	65-74	0.0224527	0.0339745	0.0277377
2021-10-24	65-74	0.0184417	0.0287341	0.0233614
2021-11-21	65-74	0.0139333	0.0225754	0.017934
2022-01-02	65-74	0.00953126	0.0141595	0.0116208
2022-02-13	65-74	0.00659798	0.00985815	0.00798251
2022-03-13	65-74	0.00479108	0.00746527	0.00592443
2022-03-27	65-74	0.00401783	0.00633278	0.00497014
2022-04-10	65-74	0.0039065	0.00606418	0.0048236
2022-04-24	65-74	0.0043177	0.0065313	0.0053264
2022-05-08	65-74	0.00471045	0.00728664	0.00588412
2022-05-22	65-74	0.0051672	0.00800882	0.00645793
2022-06-05	65-74	0.00551034	0.00845119	0.00691082
2022-06-19	65-74	0.00562992	0.0085501	0.00699979
2022-07-03	65-74	0.00567341	0.00877448	0.0070327
2022-07-17	65-74	0.00602921	0.0092308	0.00745987
2022-07-31	65-74	0.00659548	0.0100875	0.00812393
2022-08-14	65-74	0.00707667	0.0107997	0.00879076
2022-08-28	65-74	0.00715458	0.011015	0.00891514
2022-09-11	65-74	0.0068045	0.0104775	0.00845821
2022-09-25	65-74	0.00610707	0.00914807	0.0074451
2022-10-09	65-74	0.00528833	0.00814017	0.0065619
2022-10-23	65-74	0.00507277	0.00774896	0.00621578
2022-11-06	65-74	0.0050525	0.00770679	0.00624602
2022-11-20	65-74	0.00494313	0.00760103	0.00616449
2022-12-04	65-74	0.00474756	0.00733189	0.00588997
2022-12-18	65-74	0.00446628	0.00707484	0.00559202
2023-01-01	65-74	0.00496216	0.00762968	0.00608809
2023-01-15	65-74	0.00568129	0.0089208	0.00711459
2023-01-29	65-74	0.00598995	0.00968313	0.00771254
2023-02-12	65-74	0.00560997	0.0107693	0.00773022
2020-08-16	75+	0.0481598	0.150343	0.0782974
2020-08-30	75+	0.100968	0.195669	0.135724
2020-10-11	75+	0.181797	0.264909	0.221249
2020-11-08	75+	0.247875	0.355288	0.307819
2021-01-03	75+	0.271614	0.394176	0.339342
2021-01-31	75+	0.24795	0.355917	0.303058
2021-03-14	75+	0.192462	0.295532	0.240038
2021-04-11	75+	0.139734	0.227359	0.177988
2021-05-23	75+	0.0982314	0.170433	0.130085
2021-06-20	75+	0.0806127	0.131766	0.102136
2021-09-12	75+	0.0716955	0.108484	0.0880896
2021-10-24	75+	0.0611625	0.0918218	0.0761932
2021-11-21	75+	0.0510134	0.0776261	0.0643614
2022-01-02	75+	0.0379522	0.055683	0.0463947
2022-02-13	75+	0.0277898	0.040194	0.0334199
2022-03-13	75+	0.0202947	0.0301725	0.0245137
2022-03-27	75+	0.0161298	0.0249103	0.0198049
2022-04-10	75+	0.0150101	0.0234866	0.0185988
2022-04-24	75+	0.0163775	0.0250282	0.0200805
2022-05-08	75+	0.018318	0.0279585	0.0224958
2022-05-22	75+	0.0210123	0.0318991	0.0259802
2022-06-05	75+	0.0229067	0.0346018	0.0285074
2022-06-19	75+	0.0231587	0.0346107	0.0283392
2022-07-03	75+	0.0225039	0.0341943	0.0274462
2022-07-17	75+	0.0231586	0.0350252	0.0281587
2022-07-31	75+	0.0246584	0.0368674	0.0300872
2022-08-14	75+	0.0259085	0.0389511	0.0318286
2022-08-28	75+	0.0260455	0.0386887	0.0318054
2022-09-11	75+	0.0247207	0.0370441	0.0304913
2022-09-25	75+	0.0216177	0.0325546	0.0266807
2022-10-09	75+	0.0180588	0.0272509	0.0221414
2022-10-23	75+	0.0162178	0.0246654	0.0198877
2022-11-06	75+	0.0166076	0.0248727	0.0202806
2022-11-20	75+	0.0180856	0.0271701	0.0221779
2022-12-04	75+	0.0182359	0.0272551	0.0224517
2022-12-18	75+	0.0173842	0.0264612	0.0213615
2023-01-01	75+	0.018908	0.0280979	0.0229974
2023-01-15	75+	0.0210406	0.0319307	0.0261442
2023-01-29	75+	0.0214368	0.0327352	0.0269357
2023-02-12	75+	0.0190414	0.03438	0.0253209

## Sheet: IHR_facet_regions
mid_date	Category	rate_lower	rate_upper	rate_median
2020-08-16	East of England	0.0125473	0.0360787	0.0207779
2020-08-30	East of England	0.0167105	0.0325359	0.0227078
2020-10-11	East of England	0.0203286	0.0335773	0.0257205
2020-11-08	East of England	0.0251471	0.0380266	0.0311886
2021-01-03	East of England	0.0286772	0.043885	0.0361332
2021-01-31	East of England	0.0284996	0.046536	0.0370295
2021-03-14	East of England	0.0254468	0.0467314	0.0341673
2021-04-11	East of England	0.0203746	0.0386435	0.0271571
2021-05-23	East of England	0.0134771	0.0229266	0.0173806
2021-06-20	East of England	0.00810242	0.0144433	0.0109203
2021-09-12	East of England	0.00635135	0.0104285	0.00803414
2021-10-24	East of England	0.00550562	0.00828961	0.00670718
2021-11-21	East of England	0.00457271	0.00701065	0.00571877
2022-01-02	East of England	0.00376402	0.00571645	0.00465957
2022-02-13	East of England	0.00316334	0.00473208	0.00386967
2022-03-13	East of England	0.00267476	0.00411744	0.00327027
2022-03-27	East of England	0.00243101	0.00387216	0.00302843
2022-04-10	East of England	0.00247643	0.00391288	0.00309443
2022-04-24	East of England	0.002737	0.00423918	0.00341837
2022-05-08	East of England	0.00293665	0.00458751	0.00369087
2022-05-22	East of England	0.00316435	0.00495398	0.00398144
2022-06-05	East of England	0.0032836	0.00508789	0.00412259
2022-06-19	East of England	0.00328874	0.00497268	0.00405026
2022-07-03	East of England	0.00322373	0.00499472	0.00397535
2022-07-17	East of England	0.00337276	0.00522867	0.00414284
2022-07-31	East of England	0.00367175	0.00561107	0.00451782
2022-08-14	East of England	0.00385285	0.00598728	0.00479772
2022-08-28	East of England	0.00382763	0.00590356	0.00474632
2022-09-11	East of England	0.00368818	0.00567075	0.00457986
2022-09-25	East of England	0.0033779	0.00511929	0.00417216
2022-10-09	East of England	0.00296588	0.00462085	0.0037042
2022-10-23	East of England	0.00273418	0.00434758	0.00345063
2022-11-06	East of England	0.00282157	0.00432663	0.00351215
2022-11-20	East of England	0.00286617	0.00444812	0.00358306
2022-12-04	East of England	0.00282309	0.00433756	0.00350936
2022-12-18	East of England	0.00258025	0.00434497	0.00335439
2023-01-01	East of England	0.00301982	0.00486434	0.00380405
2023-01-15	East of England	0.00385718	0.00626594	0.00491512
2023-01-29	East of England	0.00436505	0.00717699	0.00568152
2023-02-12	East of England	0.00434036	0.00822622	0.00588573
2020-10-11	London	0.0165369	0.0293327	0.0218914
2020-11-08	London	0.0190767	0.0281492	0.0231491
2021-01-03	London	0.0195747	0.028705	0.0238537
2021-01-31	London	0.0186086	0.0276908	0.0226555
2021-03-14	London	0.0167055	0.0252106	0.0204782
2021-04-11	London	0.0144534	0.0217951	0.0176672
2021-05-23	London	0.0118142	0.0176322	0.0143423
2021-06-20	London	0.00923649	0.0135419	0.0111604
2021-09-12	London	0.00746422	0.0108466	0.00900989
2021-10-24	London	0.00584067	0.00850356	0.00704557
2021-11-21	London	0.00446582	0.00644276	0.0053583
2022-01-02	London	0.00332654	0.00473978	0.00396411
2022-02-13	London	0.00252716	0.00372474	0.00304129
2022-03-13	London	0.00208166	0.00316648	0.0025441
2022-03-27	London	0.00192187	0.00293468	0.00236295
2022-04-10	London	0.00201703	0.00297948	0.00243831
2022-04-24	London	0.0022718	0.00327321	0.0027189
2022-05-08	London	0.00254332	0.00376824	0.00309932
2022-05-22	London	0.00277766	0.00422124	0.0034362
2022-06-05	London	0.00294473	0.00437983	0.00359765
2022-06-19	London	0.00300825	0.00433597	0.00358899
2022-07-03	London	0.00297639	0.00433272	0.00356882
2022-07-17	London	0.00303145	0.00443023	0.00365649
2022-07-31	London	0.00317476	0.00457774	0.00380751
2022-08-14	London	0.00328039	0.00477806	0.00396116
2022-08-28	London	0.00329845	0.00484128	0.00399968
2022-09-11	London	0.00317685	0.00464878	0.00384018
2022-09-25	London	0.00295739	0.00426811	0.00353983
2022-10-09	London	0.0027146	0.00393823	0.00326478
2022-10-23	London	0.00261722	0.00378043	0.00313769
2022-11-06	London	0.00258998	0.00373443	0.00310846
2022-11-20	London	0.0025162	0.00366418	0.00302712
2022-12-04	London	0.00241854	0.00351563	0.00289577
2022-12-18	London	0.00234312	0.00346576	0.00282273
2023-01-01	London	0.0024377	0.00358813	0.00294006
2023-01-15	London	0.00267641	0.00388408	0.00322932
2023-01-29	London	0.00284168	0.00428916	0.00351482
2023-02-12	London	0.00280631	0.00504574	0.00378376
2020-10-11	Midlands	0.0192815	0.0328425	0.0236228
2020-11-08	Midlands	0.0274475	0.0377087	0.0318833
2021-01-03	Midlands	0.032316	0.0493087	0.0413356
2021-01-31	Midlands	0.0313968	0.0481352	0.0406826
2021-03-14	Midlands	0.0264199	0.0408388	0.0330838
2021-04-11	Midlands	0.0196095	0.0297716	0.0240851
2021-05-23	Midlands	0.0130176	0.0201124	0.0160912
2021-06-20	Midlands	0.00907322	0.0137839	0.0109888
2021-09-12	Midlands	0.00741622	0.0105622	0.00877371
2021-10-24	Midlands	0.00622889	0.00859329	0.00733433
2021-11-21	Midlands	0.005184	0.00730287	0.00621094
2022-01-02	Midlands	0.00418485	0.00576187	0.00491537
2022-02-13	Midlands	0.00346969	0.00480534	0.00405653
2022-03-13	Midlands	0.00303035	0.00415933	0.00354622
2022-03-27	Midlands	0.00276368	0.00386867	0.00324246
2022-04-10	Midlands	0.00277677	0.00392545	0.00324302
2022-04-24	Midlands	0.00302374	0.00426505	0.00355781
2022-05-08	Midlands	0.00338318	0.00473058	0.00399221
2022-05-22	Midlands	0.00382845	0.00546114	0.00461915
2022-06-05	Midlands	0.00414194	0.00599185	0.00506401
2022-06-19	Midlands	0.00417166	0.00581055	0.00494117
2022-07-03	Midlands	0.00397767	0.00562766	0.00467824
2022-07-17	Midlands	0.00407962	0.00578676	0.00479962
2022-07-31	Midlands	0.00443426	0.00625065	0.00523253
2022-08-14	Midlands	0.00483279	0.00685227	0.00578184
2022-08-28	Midlands	0.00492307	0.00714933	0.00604759
2022-09-11	Midlands	0.00459175	0.00663569	0.00561298
2022-09-25	Midlands	0.00393483	0.00549621	0.00462816
2022-10-09	Midlands	0.00319475	0.00468321	0.00380363
2022-10-23	Midlands	0.00299084	0.00436222	0.00355581
2022-11-06	Midlands	0.00315419	0.00447855	0.00380752
2022-11-20	Midlands	0.00318429	0.00458912	0.00387696
2022-12-04	Midlands	0.00302578	0.00422299	0.00357007
2022-12-18	Midlands	0.00265816	0.00406018	0.00322904
2023-01-01	Midlands	0.00306569	0.00440865	0.00363502
2023-01-15	Midlands	0.00364356	0.00533547	0.00448436
2023-01-29	Midlands	0.00386891	0.00566076	0.00475051
2023-02-12	Midlands	0.00368196	0.00594485	0.00463111
2020-10-11	North East and Yorkshire	0.0215566	0.0399261	0.0280023
2020-11-08	North East and Yorkshire	0.0276494	0.0400033	0.0331815
2021-01-03	North East and Yorkshire	0.02963	0.0465159	0.0373877
2021-01-31	North East and Yorkshire	0.0276274	0.044246	0.0356573
2021-03-14	North East and Yorkshire	0.0236084	0.0355796	0.0293363
2021-04-11	North East and Yorkshire	0.0186959	0.027611	0.0227704
2021-05-23	North East and Yorkshire	0.0138914	0.0210895	0.0173295
2021-06-20	North East and Yorkshire	0.0113106	0.016331	0.0135926
2021-09-12	North East and Yorkshire	0.00944654	0.0132222	0.0112031
2021-10-24	North East and Yorkshire	0.0076607	0.0107632	0.00911256
2021-11-21	North East and Yorkshire	0.00617161	0.00864138	0.00732853
2022-01-02	North East and Yorkshire	0.00504583	0.00700071	0.00595187
2022-02-13	North East and Yorkshire	0.00430124	0.00594959	0.00505447
2022-03-13	North East and Yorkshire	0.00377708	0.00525443	0.00443946
2022-03-27	North East and Yorkshire	0.00342915	0.00485584	0.00403694
2022-04-10	North East and Yorkshire	0.00330187	0.00474813	0.00392961
2022-04-24	North East and Yorkshire	0.00347469	0.00491155	0.00411422
2022-05-08	North East and Yorkshire	0.00372919	0.00524776	0.00441768
2022-05-22	North East and Yorkshire	0.00406321	0.00576625	0.004853
2022-06-05	North East and Yorkshire	0.00432419	0.00612621	0.005169
2022-06-19	North East and Yorkshire	0.00444829	0.00614904	0.00527395
2022-07-03	North East and Yorkshire	0.00447512	0.0063747	0.00534073
2022-07-17	North East and Yorkshire	0.00472697	0.00675142	0.0056292
2022-07-31	North East and Yorkshire	0.00506302	0.00714302	0.00601308
2022-08-14	North East and Yorkshire	0.00533548	0.00751934	0.00638916
2022-08-28	North East and Yorkshire	0.00537706	0.00774933	0.00648389
2022-09-11	North East and Yorkshire	0.00509436	0.00736332	0.0061648
2022-09-25	North East and Yorkshire	0.00464274	0.00648569	0.00550842
2022-10-09	North East and Yorkshire	0.00413136	0.00584684	0.00487928
2022-10-23	North East and Yorkshire	0.00382677	0.00550375	0.00456054
2022-11-06	North East and Yorkshire	0.00385941	0.0054247	0.00456731
2022-11-20	North East and Yorkshire	0.00385497	0.005431	0.00459183
2022-12-04	North East and Yorkshire	0.00380264	0.00537873	0.00452885
2022-12-18	North East and Yorkshire	0.00368536	0.00536969	0.00446034
2023-01-01	North East and Yorkshire	0.00406253	0.00568445	0.00480659
2023-01-15	North East and Yorkshire	0.00447544	0.00641254	0.00537076
2023-01-29	North East and Yorkshire	0.00467418	0.00678483	0.00565233
2023-02-12	North East and Yorkshire	0.00443509	0.00758041	0.00575148
2020-10-11	North West	0.0134172	0.0237415	0.0170909
2020-11-08	North West	0.0188239	0.0266919	0.0223435
2021-01-03	North West	0.0222159	0.0341438	0.0276997
2021-01-31	North West	0.0220307	0.0339432	0.0278876
2021-03-14	North West	0.0197805	0.0299195	0.0243147
2021-04-11	North West	0.016295	0.0242082	0.019845
2021-05-23	North West	0.013045	0.0190682	0.0157281
2021-06-20	North West	0.0097831	0.0146016	0.0119212
2021-09-12	North West	0.0083262	0.0119179	0.00991576
2021-10-24	North West	0.00699335	0.00992689	0.00841063
2021-11-21	North West	0.00594425	0.00837056	0.00711269
2022-01-02	North West	0.00490134	0.0068743	0.00581136
2022-02-13	North West	0.00414886	0.00577281	0.00490888
2022-03-13	North West	0.00358835	0.00505809	0.00423926
2022-03-27	North West	0.00320907	0.00467001	0.00384711
2022-04-10	North West	0.00318782	0.00468239	0.00382446
2022-04-24	North West	0.0034723	0.00503248	0.00417211
2022-05-08	North West	0.00392945	0.005692	0.00472155
2022-05-22	North West	0.00443468	0.00653639	0.00539548
2022-06-05	North West	0.00479419	0.00698695	0.0058269
2022-06-19	North West	0.0047681	0.00680101	0.00569111
2022-07-03	North West	0.00454915	0.00672281	0.00550029
2022-07-17	North West	0.00482415	0.00696669	0.00576701
2022-07-31	North West	0.00512493	0.00738006	0.00617249
2022-08-14	North West	0.00517067	0.00765368	0.0063682
2022-08-28	North West	0.0048661	0.00723034	0.00600521
2022-09-11	North West	0.00435302	0.00637804	0.00528791
2022-09-25	North West	0.00366346	0.00520156	0.00436122
2022-10-09	North West	0.00297405	0.0044331	0.00360545
2022-10-23	North West	0.00272158	0.00407998	0.00330977
2022-11-06	North West	0.00281144	0.00407385	0.00338333
2022-11-20	North West	0.00292863	0.00429488	0.00353943
2022-12-04	North West	0.00301008	0.00432501	0.00361979
2022-12-18	North West	0.00303753	0.00441415	0.00364453
2023-01-01	North West	0.00333987	0.00482093	0.00400429
2023-01-15	North West	0.00363996	0.00536556	0.00441956
2023-01-29	North West	0.00370794	0.00542549	0.00448106
2023-02-12	North West	0.00330599	0.00574925	0.00430356
2020-08-30	South East	0.015262	0.0308071	0.0210661
2020-10-11	South East	0.0181232	0.0291488	0.0221013
2020-11-08	South East	0.0229156	0.0325899	0.0271153
2021-01-03	South East	0.0262873	0.0382061	0.0324658
2021-01-31	South East	0.0254783	0.0390203	0.0324548
2021-03-14	South East	0.0213683	0.0354164	0.0280402
2021-04-11	South East	0.0152429	0.024994	0.0194224
2021-05-23	South East	0.00960913	0.0161697	0.012523
2021-06-20	South East	0.00705453	0.0109959	0.00865505
2021-09-12	South East	0.00569357	0.00825228	0.0067867
2021-10-24	South East	0.00479796	0.0068412	0.00574864
2021-11-21	South East	0.00416115	0.00598911	0.00503768
2022-01-02	South East	0.00343763	0.00482112	0.00407352
2022-02-13	South East	0.0029892	0.00416727	0.00355598
2022-03-13	South East	0.00264188	0.00367126	0.00312046
2022-03-27	South East	0.00238807	0.00341652	0.00282158
2022-04-10	South East	0.00233063	0.00339936	0.00278797
2022-04-24	South East	0.00261499	0.00371897	0.00312453
2022-05-08	South East	0.00292108	0.00420377	0.00351726
2022-05-22	South East	0.00325527	0.00470699	0.00393674
2022-06-05	South East	0.00337839	0.00492517	0.00409529
2022-06-19	South East	0.00334087	0.00478087	0.00399214
2022-07-03	South East	0.00313074	0.00453038	0.0037217
2022-07-17	South East	0.00313768	0.00465473	0.0037703
2022-07-31	South East	0.0034469	0.00502949	0.00414236
2022-08-14	South East	0.00391628	0.00573577	0.00477338
2022-08-28	South East	0.00420811	0.00620341	0.00516727
2022-09-11	South East	0.00416564	0.00604808	0.00507976
2022-09-25	South East	0.00377398	0.00532765	0.00449931
2022-10-09	South East	0.00311085	0.00449844	0.00371552
2022-10-23	South East	0.00270962	0.00404561	0.00328871
2022-11-06	South East	0.00275771	0.00399258	0.0033036
2022-11-20	South East	0.0027214	0.00400177	0.00332333
2022-12-04	South East	0.0026053	0.0037375	0.00314499
2022-12-18	South East	0.00230799	0.00348231	0.00281234
2023-01-01	South East	0.00255579	0.00374922	0.00308023
2023-01-15	South East	0.0032109	0.00463984	0.00389009
2023-01-29	South East	0.00364092	0.00537129	0.00446919
2023-02-12	South East	0.0036189	0.00614002	0.00470673
2020-08-16	South West	0.0101075	0.031284	0.0174015
2020-08-30	South West	0.0159256	0.0328813	0.0225236
2020-10-11	South West	0.0232999	0.0369252	0.029108
2020-11-08	South West	0.0298511	0.043919	0.0365568
2021-01-03	South West	0.0325145	0.0510181	0.0412324
2021-01-31	South West	0.0299874	0.0472965	0.0380433
2021-03-14	South West	0.0251784	0.0413964	0.032202
2021-04-11	South West	0.0196508	0.0322814	0.0251713
2021-05-23	South West	0.0139901	0.0233898	0.0181235
2021-06-20	South West	0.0104271	0.0166268	0.0132067
2021-09-12	South West	0.00840221	0.0126146	0.0103046
2021-10-24	South West	0.00669559	0.00983579	0.00809115
2021-11-21	South West	0.00549782	0.00805067	0.00664468
2022-01-02	South West	0.00447633	0.00656653	0.00539458
2022-02-13	South West	0.0037581	0.00545658	0.00453964
2022-03-13	South West	0.0032342	0.0046596	0.00387022
2022-03-27	South West	0.00286482	0.00423029	0.00349483
2022-04-10	South West	0.0028009	0.00410713	0.00340294
2022-04-24	South West	0.00287268	0.00426574	0.00350576
2022-05-08	South West	0.00298005	0.00447813	0.00364517
2022-05-22	South West	0.00313388	0.00469321	0.0038276
2022-06-05	South West	0.00321835	0.004778	0.00393012
2022-06-19	South West	0.00326999	0.00484777	0.00397314
2022-07-03	South West	0.00326373	0.00490178	0.00399199
2022-07-17	South West	0.00340587	0.00508193	0.00418389
2022-07-31	South West	0.00364802	0.00546779	0.00447391
2022-08-14	South West	0.0040507	0.00606975	0.00490807
2022-08-28	South West	0.00431752	0.00654838	0.00530603
2022-09-11	South West	0.00427501	0.00670075	0.00534703
2022-09-25	South West	0.0038636	0.00580337	0.00474114
2022-10-09	South West	0.00322887	0.00490027	0.00398084
2022-10-23	South West	0.00279389	0.00432217	0.00350867
2022-11-06	South West	0.00278743	0.00413575	0.00339209
2022-11-20	South West	0.00282203	0.00420762	0.00344262
2022-12-04	South West	0.00280783	0.0041512	0.00342099
2022-12-18	South West	0.00269919	0.00404804	0.00328644
2023-01-01	South West	0.00283878	0.00427028	0.00348953
2023-01-15	South West	0.00333428	0.00496872	0.00405736
2023-01-29	South West	0.00362499	0.00561895	0.00453255
2023-02-12	South West	0.00357507	0.00660753	0.00483204

## Sheet: IFR_National
mid_date	study	rate_lower	rate_upper	rate_median
2020-10-11	combined	0.00476256	0.0140481	0.00736087
2020-11-08	combined	0.00667758	0.0122019	0.00918081
2021-01-03	combined	0.00617297	0.0136042	0.00972904
2021-01-31	combined	0.00503547	0.0118837	0.00839891
2021-03-14	combined	0.00392406	0.0083267	0.00603343
2021-04-11	combined	0.00279777	0.00515684	0.00379519
2021-05-23	combined	0.00172065	0.00350969	0.00242466
2021-06-20	combined	0.00113654	0.00255619	0.00169775
2021-09-12	combined	0.00113409	0.00204511	0.00150905
2021-10-24	combined	0.000958013	0.00170891	0.00129706
2021-11-21	combined	0.000812027	0.00149079	0.00110669
2022-01-02	combined	0.000659437	0.00117003	0.000867322
2022-02-13	combined	0.000568229	0.00101071	0.000759111
2022-03-13	combined	0.000462975	0.000877	0.000618181
2022-03-27	combined	0.000405924	0.000830198	0.000568422
2022-04-10	combined	0.000460556	0.000852541	0.000622653
2022-04-24	combined	0.000562908	0.00101231	0.000755568
2022-05-08	combined	0.000601403	0.00121355	0.000870361
2022-05-22	combined	0.000619146	0.00130008	0.000910812
2022-06-05	combined	0.000600022	0.00108081	0.00081178
2022-06-19	combined	0.000501893	0.000950151	0.000684252
2022-07-03	combined	0.000431897	0.00096003	0.000636464
2022-07-17	combined	0.000522881	0.00101551	0.000718056
2022-07-31	combined	0.000667147	0.0011701	0.000891048
2022-08-14	combined	0.000756666	0.00149205	0.00108547
2022-08-28	combined	0.000790254	0.00167407	0.00118858
2022-09-11	combined	0.000779531	0.00144571	0.00107814
2022-09-25	combined	0.000665959	0.00122018	0.000889475
2022-10-09	combined	0.000578309	0.00116109	0.00080673
2022-10-23	combined	0.000648584	0.00116553	0.000856948
2022-11-06	combined	0.000695652	0.00129842	0.000954197
2022-11-20	combined	0.000683493	0.00125804	0.000938446
2022-12-04	combined	0.000633854	0.00112415	0.000828936
2022-12-18	combined	0.000536216	0.00110973	0.00076828
2023-01-01	combined	0.000670025	0.0011718	0.000883299
2023-01-15	combined	0.000752159	0.00144177	0.00104222
2023-01-29	combined	0.00075291	0.00142711	0.00106853
2023-02-12	combined	0.000664905	0.0015562	0.00100087
2020-09-13	ONS	0.00330295	0.0071031	0.0048269
2020-09-27	ONS	0.00404384	0.00728955	0.00539699
2020-10-11	ONS	0.00475016	0.00776064	0.00609565
2020-10-25	ONS	0.00553253	0.00858971	0.00694551
2020-11-08	ONS	0.00626223	0.00970157	0.0078181
2020-11-22	ONS	0.00685421	0.0109089	0.00864172
2020-12-06	ONS	0.00723488	0.011707	0.00920206
2020-12-20	ONS	0.0073608	0.0118679	0.00937901
2021-01-03	ONS	0.00721856	0.0117648	0.00920156
2021-01-17	ONS	0.00685526	0.0110376	0.00872956
2021-01-31	ONS	0.00626522	0.0100407	0.00795634
2021-02-14	ONS	0.00555294	0.00881113	0.00700532
2021-02-28	ONS	0.0047475	0.00740633	0.00593407
2021-03-14	ONS	0.00392022	0.00611942	0.00489136
2021-03-28	ONS	0.00320137	0.00499068	0.00398864
2021-04-11	ONS	0.00262953	0.00408921	0.00327558
2021-04-25	ONS	0.00217831	0.00338971	0.00269946
2021-05-09	ONS	0.00177571	0.00280414	0.00223165
2021-05-23	ONS	0.00147234	0.00235655	0.00186929
2021-06-06	ONS	0.00124963	0.00201048	0.00159642
2021-06-20	ONS	0.00108364	0.00175749	0.001397
2021-07-04	ONS	0.000980527	0.00159959	0.00126398
2021-07-18	ONS	0.000933131	0.00150478	0.00119616
2021-08-01	ONS	0.000938146	0.00147149	0.00118304
2021-08-15	ONS	0.000964819	0.00149173	0.00119501
2021-08-29	ONS	0.000979842	0.00152951	0.00121938
2021-09-12	ONS	0.000991915	0.00154602	0.00123208
2021-09-26	ONS	0.000981715	0.00153287	0.00122452
2021-10-10	ONS	0.000951084	0.00149241	0.00119533
2021-10-24	ONS	0.000913624	0.00144631	0.00115379
2021-11-07	ONS	0.000870153	0.00139081	0.00110129
2021-11-21	ONS	0.000813395	0.00129166	0.00102915
2021-12-05	ONS	0.000747943	0.00116902	0.00094359
2021-12-19	ONS	0.000680434	0.0010591	0.000854584
2022-01-02	ONS	0.00063151	0.00097433	0.000788628
2022-01-16	ONS	0.000598887	0.000917424	0.000743865
2022-01-30	ONS	0.000579467	0.000880175	0.000713249
2022-02-13	ONS	0.000562711	0.000854455	0.000691209
2022-02-27	ONS	0.000539801	0.000825036	0.000672129
2022-03-13	ONS	0.000521992	0.000813744	0.000657858
2022-03-27	ONS	0.000521971	0.000819658	0.000659433
2022-04-10	ONS	0.000542035	0.000847685	0.000681849
2022-04-24	ONS	0.000577294	0.000892827	0.000717485
2022-05-08	ONS	0.000605905	0.000948356	0.000752768
2022-05-22	ONS	0.000623472	0.000976908	0.000774546
2022-06-05	ONS	0.000626174	0.000971906	0.000776744
2022-06-19	ONS	0.000617254	0.000976709	0.000775865
2022-07-03	ONS	0.00062206	0.00100014	0.000789765
2022-07-17	ONS	0.000653007	0.00104584	0.000826946
2022-07-31	ONS	0.000700202	0.00111338	0.000882396
2022-08-14	ONS	0.000740371	0.00118058	0.000934843
2022-08-28	ONS	0.000770824	0.00121262	0.000964152
2022-09-11	ONS	0.000772904	0.00120002	0.000965213
2022-09-25	ONS	0.000753535	0.00116194	0.00094097
2022-10-09	ONS	0.000734638	0.00113043	0.000916092
2022-10-23	ONS	0.000729538	0.00112356	0.000905239
2022-11-06	ONS	0.00072186	0.001121	0.000900685
2022-11-20	ONS	0.000716795	0.00111939	0.000897293
2022-12-04	ONS	0.000715774	0.00111198	0.000890039
2022-12-18	ONS	0.000723599	0.00112625	0.000898855
2023-01-01	ONS	0.000745494	0.00115889	0.000926915
2023-01-15	ONS	0.000774433	0.00121625	0.000970037
2023-01-29	ONS	0.000788635	0.00128102	0.00100525
2023-02-12	ONS	0.000785487	0.00137602	0.00103378
2023-02-26	ONS	0.000727541	0.00155941	0.00106605
2020-09-18	REACT	0.00266984	0.0139013	0.00478683
2020-10-16	REACT	0.00495058	0.0125456	0.00714772
2020-11-13	REACT	0.0064915	0.0145169	0.0101104
2021-01-06	REACT	0.00635568	0.0185112	0.0121593
2021-02-04	REACT	0.00562251	0.0196261	0.0120596
2021-03-11	REACT	0.00480141	0.0150449	0.00949848
2021-04-15	REACT	0.00387602	0.0099188	0.00644909
2021-05-20	REACT	0.00271132	0.00646372	0.00421752
2021-06-24	REACT	0.00190337	0.00450836	0.002882
2021-09-09	REACT	0.00153265	0.00336462	0.00219748
2021-10-19	REACT	0.00122483	0.00257987	0.00175341
2021-11-23	REACT	0.000978994	0.002041	0.00141059
2022-01-05	REACT	0.000744954	0.00161433	0.00107992
2022-02-08	REACT	0.000554933	0.00131784	0.000835875
2022-03-08	REACT	0.000359484	0.00113917	0.000623975

## Sheet: IFR_facet_ages
mid_date	Category	rate_lower	rate_upper	rate_median
2020-11-08	25-44	0.000216442	0.00042463	0.000302048
2021-01-03	25-44	0.000268883	0.000511436	0.000372993
2021-01-31	25-44	0.000285617	0.000547677	0.000400911
2021-03-14	25-44	0.000279015	0.000549192	0.000391143
2021-04-11	25-44	0.000252447	0.000513026	0.000356492
2021-05-23	25-44	0.000225246	0.000447151	0.000316897
2021-06-20	25-44	0.000183172	0.00035323	0.000254637
2021-09-12	25-44	0.000149601	0.000283404	0.000207291
2021-10-24	25-44	0.000111506	0.000214796	0.000157333
2021-11-21	25-44	7.72977e-05	0.000147981	0.000107173
2022-01-02	25-44	4.66786e-05	8.49113e-05	6.27949e-05
2022-02-13	25-44	2.97571e-05	5.78415e-05	4.11914e-05
2022-03-13	25-44	2.02245e-05	4.33423e-05	2.83969e-05
2022-03-27	25-44	1.66973e-05	3.7323e-05	2.4025e-05
2022-04-10	25-44	1.81676e-05	3.69184e-05	2.56146e-05
2022-04-24	25-44	2.19042e-05	4.27693e-05	3.09092e-05
2022-05-08	25-44	2.50983e-05	5.35191e-05	3.71004e-05
2022-05-22	25-44	2.67797e-05	6.14386e-05	4.06025e-05
2022-06-05	25-44	2.6649e-05	5.47886e-05	3.81756e-05
2022-06-19	25-44	2.32391e-05	4.64725e-05	3.31949e-05
2022-07-03	25-44	2.13421e-05	4.53271e-05	3.11404e-05
2022-07-17	25-44	2.42685e-05	4.9185e-05	3.46172e-05
2022-07-31	25-44	2.9351e-05	5.90077e-05	4.14867e-05
2022-08-14	25-44	3.46374e-05	7.30517e-05	4.95648e-05
2022-08-28	25-44	3.57424e-05	7.97984e-05	5.31392e-05
2022-09-11	25-44	3.39271e-05	6.98118e-05	4.85247e-05
2022-09-25	25-44	2.82786e-05	5.53515e-05	3.95548e-05
2022-10-09	25-44	2.31878e-05	4.71228e-05	3.33642e-05
2022-10-23	25-44	2.21948e-05	4.48359e-05	3.17149e-05
2022-11-06	25-44	2.19551e-05	4.50742e-05	3.18325e-05
2022-11-20	25-44	2.13554e-05	4.27202e-05	3.06852e-05
2022-12-04	25-44	2.02874e-05	4.05063e-05	2.8817e-05
2022-12-18	25-44	1.9844e-05	4.10624e-05	2.85418e-05
2023-01-01	25-44	2.33666e-05	4.64142e-05	3.28339e-05
2023-01-15	25-44	2.62168e-05	5.49616e-05	3.77836e-05
2023-01-29	25-44	2.5899e-05	5.67294e-05	3.88213e-05
2023-02-12	25-44	2.18273e-05	6.31135e-05	3.7428e-05
2020-11-08	45-54	0.00115962	0.00206111	0.00153219
2021-01-03	45-54	0.00139336	0.00249666	0.00193187
2021-01-31	45-54	0.00142279	0.00267103	0.0020343
2021-03-14	45-54	0.00128837	0.00241163	0.00180616
2021-04-11	45-54	0.00106104	0.00197562	0.0014609
2021-05-23	45-54	0.000818174	0.0015452	0.00112904
2021-06-20	45-54	0.000646335	0.00114146	0.000859029
2021-09-12	45-54	0.000505143	0.00086586	0.000664216
2021-10-24	45-54	0.00037442	0.000647262	0.0005008
2021-11-21	45-54	0.000261748	0.000465614	0.00035456
2022-01-02	45-54	0.000169929	0.000285536	0.000218664
2022-02-13	45-54	0.000112847	0.000199701	0.000146903
2022-03-13	45-54	7.63673e-05	0.000155032	0.000103405
2022-03-27	45-54	6.62516e-05	0.000138314	9.14219e-05
2022-04-10	45-54	7.7848e-05	0.000140936	0.000102302
2022-04-24	45-54	9.59681e-05	0.000173552	0.000129029
2022-05-08	45-54	0.000109236	0.000218823	0.00015619
2022-05-22	45-54	0.000117171	0.000240145	0.000169439
2022-06-05	45-54	0.000116158	0.000209225	0.000156919
2022-06-19	45-54	0.000102933	0.000183563	0.000136012
2022-07-03	45-54	9.28538e-05	0.000179396	0.000128562
2022-07-17	45-54	0.000105821	0.0001897	0.000140957
2022-07-31	45-54	0.000121432	0.000215311	0.000163553
2022-08-14	45-54	0.000129015	0.000248856	0.000180157
2022-08-28	45-54	0.000127358	0.000248356	0.000178704
2022-09-11	45-54	0.00011595	0.000210855	0.000156032
2022-09-25	45-54	9.74783e-05	0.000180114	0.000131702
2022-10-09	45-54	8.88814e-05	0.000169655	0.000121502
2022-10-23	45-54	9.4541e-05	0.000170417	0.000128181
2022-11-06	45-54	0.000101982	0.00018711	0.000138239
2022-11-20	45-54	9.96765e-05	0.000184452	0.000135504
2022-12-04	45-54	8.94367e-05	0.000161122	0.000120863
2022-12-18	45-54	8.06405e-05	0.000151943	0.000109658
2023-01-01	45-54	8.59063e-05	0.000157409	0.00011468
2023-01-15	45-54	9.39425e-05	0.000174267	0.000127369
2023-01-29	45-54	9.83929e-05	0.00018705	0.000136566
2023-02-12	45-54	9.2785e-05	0.000220839	0.00014435
2020-11-08	55-64	0.00416189	0.00805469	0.00572714
2021-01-03	55-64	0.00487823	0.00940308	0.00689651
2021-01-31	55-64	0.00486299	0.00999787	0.00714735
2021-03-14	55-64	0.00425224	0.00891628	0.00631609
2021-04-11	55-64	0.00348372	0.00689543	0.00498182
2021-05-23	55-64	0.00267844	0.00528514	0.00378044
2021-06-20	55-64	0.00203449	0.00389819	0.00283317
2021-09-12	55-64	0.00159697	0.00297673	0.00220327
2021-10-24	55-64	0.00115435	0.00224737	0.00163953
2021-11-21	55-64	0.000780229	0.00158572	0.00111943
2022-01-02	55-64	0.000491395	0.000898391	0.000669314
2022-02-13	55-64	0.000312978	0.000601362	0.000421408
2022-03-13	55-64	0.000198561	0.000455703	0.000281896
2022-03-27	55-64	0.000157358	0.00037978	0.000231717
2022-04-10	55-64	0.000172575	0.000356984	0.000238971
2022-04-24	55-64	0.000204706	0.000389044	0.000281694
2022-05-08	55-64	0.000225974	0.000461285	0.000325199
2022-05-22	55-64	0.000239662	0.000493474	0.000349247
2022-06-05	55-64	0.000242249	0.000456082	0.000335632
2022-06-19	55-64	0.000226182	0.000425141	0.000307068
2022-07-03	55-64	0.000210231	0.000425015	0.000299567
2022-07-17	55-64	0.000242448	0.000460886	0.000332343
2022-07-31	55-64	0.00028444	0.000531775	0.000390825
2022-08-14	55-64	0.00030134	0.000618625	0.000436461
2022-08-28	55-64	0.00030633	0.000613701	0.000438904
2022-09-11	55-64	0.000290559	0.000531876	0.000394686
2022-09-25	55-64	0.000247538	0.000467098	0.000340762
2022-10-09	55-64	0.000224847	0.000452334	0.000320266
2022-10-23	55-64	0.000247843	0.000460523	0.000337388
2022-11-06	55-64	0.000270322	0.000509265	0.000369486
2022-11-20	55-64	0.000271098	0.000515206	0.000372173
2022-12-04	55-64	0.000256135	0.000474792	0.000347056
2022-12-18	55-64	0.000237163	0.000468656	0.000332536
2023-01-01	55-64	0.000267476	0.000505842	0.000365792
2023-01-15	55-64	0.000296221	0.000576819	0.00041536
2023-01-29	55-64	0.000296726	0.000598195	0.000426223
2023-02-12	55-64	0.00026	0.000681112	0.000414705
2020-08-16	6-24	3.60337e-06	3.61104e-05	1.62249e-05
2020-08-30	6-24	6.47565e-06	3.2304e-05	1.75741e-05
2020-10-11	6-24	1.06903e-05	3.00369e-05	1.89879e-05
2020-11-08	6-24	1.44599e-05	2.9007e-05	2.07572e-05
2021-01-03	6-24	1.53319e-05	3.19953e-05	2.21047e-05
2021-01-31	6-24	1.51637e-05	3.5906e-05	2.24077e-05
2021-03-14	6-24	1.44226e-05	3.67348e-05	2.1828e-05
2021-04-11	6-24	1.36412e-05	3.48792e-05	2.04356e-05
2021-05-23	6-24	1.28523e-05	2.97678e-05	1.86728e-05
2021-06-20	6-24	1.18853e-05	2.4438e-05	1.65841e-05
2021-09-12	6-24	1.0853e-05	1.98101e-05	1.43425e-05
2021-10-24	6-24	9.53549e-06	1.63429e-05	1.22948e-05
2021-11-21	6-24	8.17262e-06	1.37768e-05	1.06369e-05
2022-01-02	6-24	6.94371e-06	1.20587e-05	9.23443e-06
2022-02-13	6-24	5.91396e-06	1.09249e-05	8.10206e-06
2022-03-13	6-24	5.13052e-06	1.01134e-05	7.2821e-06
2022-03-27	6-24	4.73129e-06	9.61686e-06	6.86321e-06
2022-04-10	6-24	4.61735e-06	9.34318e-06	6.72188e-06
2022-04-24	6-24	4.50043e-06	9.57957e-06	6.6588e-06
2022-05-08	6-24	4.42296e-06	9.92008e-06	6.59574e-06
2022-05-22	6-24	4.3594e-06	1.00637e-05	6.4779e-06
2022-06-05	6-24	4.23042e-06	9.58757e-06	6.32671e-06
2022-06-19	6-24	4.08367e-06	8.9831e-06	6.11053e-06
2022-07-03	6-24	3.92755e-06	8.67035e-06	5.91799e-06
2022-07-17	6-24	3.82556e-06	8.4921e-06	5.78047e-06
2022-07-31	6-24	3.74763e-06	8.66818e-06	5.7283e-06
2022-08-14	6-24	3.74662e-06	9.02726e-06	5.78539e-06
2022-08-28	6-24	3.66629e-06	9.48986e-06	5.7531e-06
2022-09-11	6-24	3.49131e-06	9.59415e-06	5.60507e-06
2022-09-25	6-24	3.38581e-06	9.01485e-06	5.27772e-06
2022-10-09	6-24	3.11816e-06	8.26198e-06	4.85544e-06
2022-10-23	6-24	2.76379e-06	7.18234e-06	4.36505e-06
2022-11-06	6-24	2.39075e-06	6.30723e-06	3.89909e-06
2022-11-20	6-24	1.97658e-06	5.42335e-06	3.39416e-06
2022-12-04	6-24	1.55218e-06	4.77643e-06	2.94753e-06
2022-12-18	6-24	1.22959e-06	4.30877e-06	2.53364e-06
2023-01-01	6-24	9.526e-07	4.07702e-06	2.22269e-06
2023-01-15	6-24	7.61252e-07	3.98263e-06	1.97915e-06
2023-01-29	6-24	6.09819e-07	4.01505e-06	1.78067e-06
2023-02-12	6-24	4.45589e-07	4.24347e-06	1.63194e-06
2020-11-08	65-74	0.0176721	0.0337384	0.0251041
2021-01-03	65-74	0.0195758	0.0388629	0.0284173
2021-01-31	65-74	0.0179983	0.0369847	0.0266187
2021-03-14	65-74	0.0142774	0.0298475	0.0206008
2021-04-11	65-74	0.0096838	0.0202313	0.013951
2021-05-23	65-74	0.00612597	0.0137898	0.00925416
2021-06-20	65-74	0.00471095	0.0101286	0.00675148
2021-09-12	65-74	0.0043759	0.0082126	0.00599566
2021-10-24	65-74	0.00354735	0.00691048	0.00501122
2021-11-21	65-74	0.00253862	0.00558194	0.00387665
2022-01-02	65-74	0.00153852	0.00285089	0.0020861
2022-02-13	65-74	0.000972317	0.00184308	0.00135074
2022-03-13	65-74	0.00060456	0.00125553	0.00083336
2022-03-27	65-74	0.000455156	0.00102616	0.000644885
2022-04-10	65-74	0.000489182	0.000991347	0.000670514
2022-04-24	65-74	0.000627722	0.0011927	0.000878622
2022-05-08	65-74	0.000719533	0.00152581	0.00107863
2022-05-22	65-74	0.000759251	0.00166985	0.00118115
2022-06-05	65-74	0.000748049	0.00144135	0.00104814
2022-06-19	65-74	0.000631255	0.00121903	0.000865771
2022-07-03	65-74	0.000558257	0.00118263	0.000791857
2022-07-17	65-74	0.000676396	0.00130573	0.000927419
2022-07-31	65-74	0.000853742	0.00162011	0.0011864
2022-08-14	65-74	0.00101588	0.0020445	0.00147765
2022-08-28	65-74	0.0010747	0.00219327	0.00158274
2022-09-11	65-74	0.000995429	0.00187485	0.00137327
2022-09-25	65-74	0.000798237	0.00157719	0.00110918
2022-10-09	65-74	0.00072566	0.00149948	0.00103582
2022-10-23	65-74	0.000870269	0.001615	0.00119583
2022-11-06	65-74	0.000954915	0.00192163	0.00137188
2022-11-20	65-74	0.000932574	0.00183583	0.00132551
2022-12-04	65-74	0.000809857	0.00154491	0.00110724
2022-12-18	65-74	0.000673103	0.00147559	0.000960013
2023-01-01	65-74	0.000830277	0.00160956	0.00114595
2023-01-15	65-74	0.00102942	0.00202811	0.00145886
2023-01-29	65-74	0.00105753	0.00213097	0.00151207
2023-02-12	65-74	0.00088561	0.00219982	0.00135961
2020-08-02	75+	0.0586501	0.191386	0.102514
2020-08-16	75+	0.07328	0.172545	0.107901
2020-08-30	75+	0.0814414	0.170655	0.117142
2020-10-11	75+	0.0977252	0.178106	0.131925
2020-11-08	75+	0.117215	0.208801	0.160952
2021-01-03	75+	0.113645	0.22762	0.169458
2021-01-31	75+	0.0983436	0.196109	0.145855
2021-03-14	75+	0.0760462	0.147377	0.10602
2021-04-11	75+	0.0495739	0.10101	0.0713349
2021-05-23	75+	0.0318326	0.0718665	0.0483805
2021-06-20	75+	0.025799	0.05329	0.0365917
2021-09-12	75+	0.0229627	0.0426239	0.0313815
2021-10-24	75+	0.0191144	0.0360122	0.0268723
2021-11-21	75+	0.015208	0.0329251	0.0227656
2022-01-02	75+	0.0109791	0.0203328	0.0148662
2022-02-13	75+	0.0075512	0.0137299	0.0102533
2022-03-13	75+	0.00475103	0.00970122	0.00664188
2022-03-27	75+	0.00356301	0.00807064	0.00516004
2022-04-10	75+	0.00374011	0.00754749	0.00516259
2022-04-24	75+	0.00457347	0.0084303	0.00621073
2022-05-08	75+	0.00513303	0.0101987	0.00732987
2022-05-22	75+	0.00539009	0.0113314	0.00796135
2022-06-05	75+	0.00522945	0.00998038	0.00729238
2022-06-19	75+	0.00454184	0.00860227	0.00616354
2022-07-03	75+	0.00398088	0.0083688	0.00565784
2022-07-17	75+	0.00460857	0.00883225	0.00628229
2022-07-31	75+	0.00562417	0.0103369	0.00765801
2022-08-14	75+	0.00628289	0.0126727	0.00902065
2022-08-28	75+	0.0063055	0.0132557	0.00931868
2022-09-11	75+	0.0059014	0.011274	0.00816435
2022-09-25	75+	0.00474142	0.00920517	0.00653164
2022-10-09	75+	0.00404914	0.00847215	0.005806
2022-10-23	75+	0.00453854	0.00874723	0.00622821
2022-11-06	75+	0.00514471	0.00987339	0.00710148
2022-11-20	75+	0.00531852	0.0104297	0.00753342
2022-12-04	75+	0.00504892	0.00930716	0.00685521
2022-12-18	75+	0.00441201	0.00886048	0.00631339
2023-01-01	75+	0.00515858	0.0094467	0.00702043
2023-01-15	75+	0.00574942	0.0111479	0.00801724
2023-01-29	75+	0.00550517	0.0106747	0.00774591
2023-02-12	75+	0.00434254	0.011152	0.0068384

## Sheet: IFR_facet_regions
mid_date	Category	rate_lower	rate_upper	rate_median
2020-10-11	East Midlands	0.00623683	0.018806	0.00913679
2020-11-08	East Midlands	0.00870701	0.0162226	0.0117202
2021-01-03	East Midlands	0.00798884	0.0182781	0.0134631
2021-01-31	East Midlands	0.00643727	0.0165309	0.0120359
2021-03-14	East Midlands	0.00488592	0.0119864	0.00812509
2021-04-11	East Midlands	0.00325366	0.00640852	0.00455613
2021-05-23	East Midlands	0.0016766	0.00409294	0.00262526
2021-06-20	East Midlands	0.00115608	0.00294463	0.00174997
2021-09-12	East Midlands	0.00126564	0.0023423	0.00172354
2021-10-24	East Midlands	0.00113854	0.00211624	0.00157777
2021-11-21	East Midlands	0.000961518	0.00185713	0.00138161
2022-01-02	East Midlands	0.000765288	0.00137861	0.00102431
2022-02-13	East Midlands	0.000640838	0.00117011	0.000883687
2022-03-13	East Midlands	0.000487966	0.000935243	0.00065421
2022-03-27	East Midlands	0.000398654	0.000863173	0.000541262
2022-04-10	East Midlands	0.000418101	0.000851114	0.000573018
2022-04-24	East Midlands	0.00052691	0.000967912	0.000716801
2022-05-08	East Midlands	0.000606236	0.00121072	0.000884915
2022-05-22	East Midlands	0.000646035	0.00142132	0.00101275
2022-06-05	East Midlands	0.000655058	0.00130974	0.000959914
2022-06-19	East Midlands	0.000587367	0.00109258	0.00079083
2022-07-03	East Midlands	0.000509603	0.00107864	0.000709719
2022-07-17	East Midlands	0.00056691	0.00115624	0.000787403
2022-07-31	East Midlands	0.000737266	0.00136853	0.00099858
2022-08-14	East Midlands	0.000853033	0.00176331	0.00127938
2022-08-28	East Midlands	0.000877095	0.00202411	0.00143039
2022-09-11	East Midlands	0.000858837	0.00167518	0.00124095
2022-09-25	East Midlands	0.00069966	0.00136498	0.000961845
2022-10-09	East Midlands	0.000604123	0.00126251	0.000847831
2022-10-23	East Midlands	0.000681718	0.00127763	0.000923419
2022-11-06	East Midlands	0.000756126	0.00148497	0.00106596
2022-11-20	East Midlands	0.000730368	0.00142045	0.0010457
2022-12-04	East Midlands	0.000656275	0.00119749	0.000880472
2022-12-18	East Midlands	0.000523346	0.00116522	0.000756674
2023-01-01	East Midlands	0.000660514	0.00124059	0.000885088
2023-01-15	East Midlands	0.000790512	0.00156092	0.00112828
2023-01-29	East Midlands	0.0007996	0.00160539	0.00117521
2023-02-12	East Midlands	0.000714308	0.00173161	0.00110534
2020-10-11	East of England	0.00651157	0.0183541	0.00902527
2020-11-08	East of England	0.0100953	0.018314	0.0140068
2021-01-03	East of England	0.00976751	0.0202743	0.0154994
2021-01-31	East of England	0.00778109	0.0181793	0.0137764
2021-03-14	East of England	0.00592524	0.0140933	0.00986653
2021-04-11	East of England	0.00388272	0.00841643	0.00570987
2021-05-23	East of England	0.00180904	0.00423494	0.00273376
2021-06-20	East of England	0.0011506	0.0028011	0.00161626
2021-09-12	East of England	0.00114314	0.00214607	0.00154582
2021-10-24	East of England	0.00106999	0.00187548	0.00141907
2021-11-21	East of England	0.00095919	0.00176116	0.00134431
2022-01-02	East of England	0.000762797	0.00134635	0.00101488
2022-02-13	East of England	0.000636733	0.00112318	0.000876838
2022-03-13	East of England	0.000461178	0.000880456	0.000595126
2022-03-27	East of England	0.000395494	0.000825172	0.000524508
2022-04-10	East of England	0.000458852	0.000862978	0.000607897
2022-04-24	East of England	0.000606089	0.00108339	0.000829797
2022-05-08	East of England	0.000683586	0.0013615	0.00102581
2022-05-22	East of England	0.000688006	0.00147156	0.00110246
2022-06-05	East of England	0.00063622	0.0011383	0.000866912
2022-06-19	East of England	0.000467155	0.000893472	0.000620304
2022-07-03	East of England	0.000386821	0.000865077	0.000518868
2022-07-17	East of England	0.000470437	0.000911597	0.000621017
2022-07-31	East of England	0.000630987	0.00112748	0.000856498
2022-08-14	East of England	0.000760665	0.00152713	0.00113591
2022-08-28	East of England	0.000801167	0.00170438	0.00128298
2022-09-11	East of England	0.000779707	0.00143439	0.0010858
2022-09-25	East of England	0.000583972	0.00107891	0.000776296
2022-10-09	East of England	0.000498731	0.00100518	0.00066481
2022-10-23	East of England	0.000591765	0.00104387	0.000774885
2022-11-06	East of England	0.000707176	0.00134126	0.00100136
2022-11-20	East of England	0.000718046	0.00134957	0.00102841
2022-12-04	East of England	0.000656508	0.00115118	0.000868033
2022-12-18	East of England	0.000527704	0.00110744	0.000722646
2023-01-01	East of England	0.000705932	0.00126504	0.000930862
2023-01-15	East of England	0.000868932	0.00174352	0.00130105
2023-01-29	East of England	0.00089522	0.00168415	0.00127053
2023-02-12	East of England	0.000769677	0.00173505	0.00111827
2020-10-11	London	0.00328558	0.00929507	0.00517017
2020-11-08	London	0.0043186	0.00837222	0.00610956
2021-01-03	London	0.00388359	0.00842919	0.0059625
2021-01-31	London	0.00329512	0.00684231	0.00495721
2021-03-14	London	0.00261723	0.0050924	0.00363133
2021-04-11	London	0.0018696	0.0036287	0.00259255
2021-05-23	London	0.00128377	0.00269366	0.00185438
2021-06-20	London	0.000928497	0.00204383	0.0013875
2021-09-12	London	0.000964309	0.00177753	0.00130791
2021-10-24	London	0.000792464	0.00152494	0.00111666
2021-11-21	London	0.000616225	0.0012322	0.000887188
2022-01-02	London	0.000462984	0.000816563	0.000617639
2022-02-13	London	0.000337471	0.000622481	0.000459897
2022-03-13	London	0.000239922	0.000524092	0.0003397
2022-03-27	London	0.000208328	0.000482209	0.000303133
2022-04-10	London	0.000235765	0.000467271	0.000332872
2022-04-24	London	0.00030148	0.000550514	0.000405095
2022-05-08	London	0.000330031	0.000702115	0.000480953
2022-05-22	London	0.000341298	0.000768359	0.000511343
2022-06-05	London	0.000343704	0.000640978	0.000467525
2022-06-19	London	0.000298188	0.00055167	0.000405861
2022-07-03	London	0.000263678	0.000561245	0.000383442
2022-07-17	London	0.000314362	0.000606367	0.000435301
2022-07-31	London	0.000390443	0.000701512	0.000521462
2022-08-14	London	0.000436087	0.000879634	0.000622349
2022-08-28	London	0.000459647	0.000972979	0.000675102
2022-09-11	London	0.000462321	0.000877568	0.000641261
2022-09-25	London	0.000416578	0.000784854	0.00056322
2022-10-09	London	0.000375092	0.00075127	0.000532815
2022-10-23	London	0.000429608	0.000770603	0.000570699
2022-11-06	London	0.000449514	0.000869714	0.000623831
2022-11-20	London	0.00043695	0.000819695	0.000594521
2022-12-04	London	0.00037604	0.00069958	0.000509591
2022-12-18	London	0.000311486	0.0006653	0.000463375
2023-01-01	London	0.000376597	0.000677902	0.000505781
2023-01-15	London	0.000412023	0.00080234	0.000578342
2023-01-29	London	0.000397004	0.000785083	0.000566506
2023-02-12	London	0.000340369	0.000833751	0.00052252
2020-08-30	North East	0.00589838	0.0170963	0.010234
2020-10-11	North East	0.00681583	0.0135573	0.00944303
2020-11-08	North East	0.00656091	0.0121314	0.0090304
2021-01-03	North East	0.00565841	0.012021	0.00792552
2021-01-31	North East	0.0046411	0.00958579	0.00648404
2021-03-14	North East	0.00366894	0.00675066	0.00492074
2021-04-11	North East	0.00257605	0.005071	0.00372703
2021-05-23	North East	0.00183458	0.00395349	0.00289975
2021-06-20	North East	0.00162005	0.00318407	0.00237135
2021-09-12	North East	0.00157547	0.0027105	0.00206958
2021-10-24	North East	0.0013529	0.00237302	0.00175179
2021-11-21	North East	0.00112839	0.00197739	0.00147623
2022-01-02	North East	0.000927666	0.00155185	0.00119874
2022-02-13	North East	0.000789345	0.00135173	0.00103209
2022-03-13	North East	0.000636518	0.00111709	0.000860057
2022-03-27	North East	0.000496161	0.00101062	0.000761273
2022-04-10	North East	0.000494396	0.000964771	0.000721329
2022-04-24	North East	0.000565519	0.000967013	0.00074655
2022-05-08	North East	0.000587199	0.00105915	0.000776336
2022-05-22	North East	0.00059822	0.00116385	0.000795469
2022-06-05	North East	0.000599306	0.00105538	0.000786215
2022-06-19	North East	0.000555168	0.00100457	0.000759102
2022-07-03	North East	0.000517598	0.00102465	0.000772518
2022-07-17	North East	0.000612706	0.00108598	0.000838095
2022-07-31	North East	0.000727681	0.00125443	0.000949124
2022-08-14	North East	0.00078593	0.00154088	0.0010538
2022-08-28	North East	0.000812562	0.00170179	0.00110315
2022-09-11	North East	0.000825702	0.00152333	0.00109585
2022-09-25	North East	0.000773678	0.00135351	0.00102541
2022-10-09	North East	0.000703903	0.00130915	0.00099463
2022-10-23	North East	0.000747558	0.00131437	0.00100962
2022-11-06	North East	0.000806103	0.00138472	0.00105011
2022-11-20	North East	0.000820904	0.00140678	0.00106486
2022-12-04	North East	0.000814237	0.00138503	0.00106014
2022-12-18	North East	0.000766062	0.00140132	0.00107287
2023-01-01	North East	0.000877628	0.00151698	0.00115525
2023-01-15	North East	0.000931121	0.00179489	0.00125232
2023-01-29	North East	0.000921196	0.00178085	0.00128547
2023-02-12	North East	0.00081894	0.00190283	0.00123936
2020-10-11	North West	0.00463437	0.0120229	0.00670022
2020-11-08	North West	0.00634696	0.0114357	0.00856447
2021-01-03	North West	0.006281	0.0134071	0.00983497
2021-01-31	North West	0.00536455	0.0118406	0.00862877
2021-03-14	North West	0.00425005	0.00825809	0.00600818
2021-04-11	North West	0.00285828	0.00545052	0.00392292
2021-05-23	North West	0.00194874	0.00385215	0.00275493
2021-06-20	North West	0.00140589	0.00291271	0.00197594
2021-09-12	North West	0.00142161	0.00252183	0.00189098
2021-10-24	North West	0.00129638	0.00228515	0.00173622
2021-11-21	North West	0.00111069	0.00209456	0.0015699
2022-01-02	North West	0.000853748	0.0015043	0.00111808
2022-02-13	North West	0.000704099	0.00125419	0.000948527
2022-03-13	North West	0.000510521	0.00099478	0.000684707
2022-03-27	North West	0.000429093	0.000914678	0.000577976
2022-04-10	North West	0.000466232	0.000907671	0.000632665
2022-04-24	North West	0.000599605	0.00107402	0.000800815
2022-05-08	North West	0.000677875	0.00133673	0.000978172
2022-05-22	North West	0.000703407	0.00149457	0.00107215
2022-06-05	North West	0.000673241	0.00125478	0.000931664
2022-06-19	North West	0.00054403	0.00100729	0.000737975
2022-07-03	North West	0.000466904	0.00100501	0.000650947
2022-07-17	North West	0.000579029	0.0010948	0.000776433
2022-07-31	North West	0.000751513	0.00134906	0.00100518
2022-08-14	North West	0.000859935	0.00174718	0.00127151
2022-08-28	North West	0.000888382	0.00192835	0.00138758
2022-09-11	North West	0.000841824	0.00162458	0.00118041
2022-09-25	North West	0.000657957	0.0012368	0.000892679
2022-10-09	North West	0.000531118	0.00113495	0.000751813
2022-10-23	North West	0.000618357	0.00115918	0.000836125
2022-11-06	North West	0.000748863	0.00139296	0.00102345
2022-11-20	North West	0.000780901	0.0014511	0.0010696
2022-12-04	North West	0.000728152	0.00129004	0.000967307
2022-12-18	North West	0.00063265	0.00124009	0.000878855
2023-01-01	North West	0.000764007	0.00136736	0.00102187
2023-01-15	North West	0.000873098	0.00170338	0.0012361
2023-01-29	North West	0.000850775	0.00162995	0.00120396
2023-02-12	North West	0.000698246	0.00160832	0.0010399
2020-10-11	South East	0.00555063	0.0146546	0.00775022
2020-11-08	South East	0.00895005	0.0156878	0.0122066
2021-01-03	South East	0.00951504	0.0184704	0.0142982
2021-01-31	South East	0.0079171	0.0165453	0.0125192
2021-03-14	South East	0.00561315	0.0124558	0.008822
2021-04-11	South East	0.0029815	0.00609481	0.00422074
2021-05-23	South East	0.00136571	0.00325733	0.00209536
2021-06-20	South East	0.000997319	0.00215002	0.00136794
2021-09-12	South East	0.000969026	0.00175901	0.00132163
2021-10-24	South East	0.000853495	0.00149197	0.00113302
2021-11-21	South East	0.000744983	0.00132205	0.00102785
2022-01-02	South East	0.000627436	0.00109478	0.000826956
2022-02-13	South East	0.000548996	0.000987087	0.000768162
2022-03-13	South East	0.000436321	0.000764596	0.000563381
2022-03-27	South East	0.000371887	0.000708432	0.000491604
2022-04-10	South East	0.000415947	0.000753092	0.00054972
2022-04-24	South East	0.000541106	0.000971169	0.000737859
2022-05-08	South East	0.000612495	0.00116866	0.000872507
2022-05-22	South East	0.00062017	0.00121474	0.000905503
2022-06-05	South East	0.000551364	0.000995354	0.000752246
2022-06-19	South East	0.000432898	0.00079705	0.000567568
2022-07-03	South East	0.000361012	0.000741641	0.000480194
2022-07-17	South East	0.000431899	0.000800037	0.000570993
2022-07-31	South East	0.000575201	0.00102048	0.000759399
2022-08-14	South East	0.00070851	0.00131632	0.000995302
2022-08-28	South East	0.000773657	0.00151067	0.00113245
2022-09-11	South East	0.00071163	0.00125903	0.000964012
2022-09-25	South East	0.000558808	0.00101009	0.000726475
2022-10-09	South East	0.000476013	0.000942648	0.000635544
2022-10-23	South East	0.000556694	0.00099414	0.000737716
2022-11-06	South East	0.000652308	0.00121617	0.000920399
2022-11-20	South East	0.000639073	0.00121119	0.000910581
2022-12-04	South East	0.000538082	0.000953015	0.000710299
2022-12-18	South East	0.000402402	0.000873019	0.00057003
2023-01-01	South East	0.000551055	0.000989521	0.000719852
2023-01-15	South East	0.000696418	0.00133273	0.00099462
2023-01-29	South East	0.000724671	0.00130773	0.000997195
2023-02-12	South East	0.000622398	0.00139561	0.000893201
2020-08-30	South West	0.00272111	0.0117468	0.0052027
2020-10-11	South West	0.00545929	0.0116284	0.00748201
2020-11-08	South West	0.00795815	0.0150779	0.0113162
2021-01-03	South West	0.00794479	0.0190332	0.013826
2021-01-31	South West	0.00657667	0.015445	0.0111293
2021-03-14	South West	0.00482767	0.0103511	0.00714526
2021-04-11	South West	0.00289305	0.00635368	0.00425168
2021-05-23	South West	0.00156864	0.00385441	0.00244567
2021-06-20	South West	0.00114416	0.00265117	0.00166702
2021-09-12	South West	0.00113135	0.00214078	0.00155681
2021-10-24	South West	0.000951908	0.00174071	0.00127047
2021-11-21	South West	0.000838098	0.00152481	0.00115938
2022-01-02	South West	0.000705695	0.00129334	0.000959054
2022-02-13	South West	0.000614495	0.00111984	0.000848503
2022-03-13	South West	0.000487886	0.000906122	0.000656261
2022-03-27	South West	0.000435731	0.000843873	0.000584625
2022-04-10	South West	0.000482046	0.000882545	0.000634722
2022-04-24	South West	0.000573289	0.00104482	0.000779282
2022-05-08	South West	0.000625347	0.00122508	0.000894887
2022-05-22	South West	0.000637737	0.0012909	0.000929884
2022-06-05	South West	0.000565803	0.00102551	0.000769329
2022-06-19	South West	0.000443857	0.000891943	0.000602148
2022-07-03	South West	0.000395072	0.000862289	0.000550167
2022-07-17	South West	0.000501425	0.000960573	0.000679348
2022-07-31	South West	0.000669073	0.00122147	0.000912786
2022-08-14	South West	0.0007742	0.00156197	0.00115204
2022-08-28	South West	0.000803442	0.00166787	0.00121988
2022-09-11	South West	0.000749225	0.00139976	0.00104072
2022-09-25	South West	0.000588066	0.00113672	0.00080286
2022-10-09	South West	0.000516679	0.00106528	0.000725614
2022-10-23	South West	0.000626754	0.00113265	0.000837651
2022-11-06	South West	0.000715157	0.00139575	0.00102061
2022-11-20	South West	0.000707905	0.00137689	0.00101093
2022-12-04	South West	0.000623071	0.00111049	0.000828147
2022-12-18	South West	0.000504047	0.00104922	0.000702327
2023-01-01	South West	0.000601848	0.00113975	0.000812385
2023-01-15	South West	0.000727924	0.00143074	0.00104689
2023-01-29	South West	0.000782189	0.00151	0.00110286
2023-02-12	South West	0.000705524	0.00166408	0.00106935
2020-10-11	West Midlands	0.00556792	0.015362	0.00829304
2020-11-08	West Midlands	0.00810025	0.0143803	0.0107893
2021-01-03	West Midlands	0.00820916	0.0167913	0.0123167
2021-01-31	West Midlands	0.00697254	0.0154588	0.0113145
2021-03-14	West Midlands	0.00539743	0.011438	0.00805838
2021-04-11	West Midlands	0.00372017	0.00752707	0.00524813
2021-05-23	West Midlands	0.00230826	0.00480836	0.0033313
2021-06-20	West Midlands	0.00152372	0.00331971	0.00220581
2021-09-12	West Midlands	0.00142329	0.00259187	0.00189556
2021-10-24	West Midlands	0.00120491	0.00211672	0.00158607
2021-11-21	West Midlands	0.00100187	0.00178113	0.00136856
2022-01-02	West Midlands	0.00076142	0.00134882	0.00101177
2022-02-13	West Midlands	0.000649507	0.00117458	0.000884248
2022-03-13	West Midlands	0.000509983	0.000949954	0.000675523
2022-03-27	West Midlands	0.00042101	0.000875034	0.000583007
2022-04-10	West Midlands	0.00046734	0.000886439	0.000636374
2022-04-24	West Midlands	0.00058971	0.00104238	0.000798096
2022-05-08	West Midlands	0.000655421	0.0013211	0.00095329
2022-05-22	West Midlands	0.000682843	0.00145444	0.00102467
2022-06-05	West Midlands	0.000672566	0.00123131	0.000917407
2022-06-19	West Midlands	0.000574865	0.00104839	0.000765809
2022-07-03	West Midlands	0.000495226	0.00102138	0.000697919
2022-07-17	West Midlands	0.000580688	0.00110165	0.000793544
2022-07-31	West Midlands	0.000719894	0.00130814	0.000964225
2022-08-14	West Midlands	0.00081414	0.00159109	0.00115957
2022-08-28	West Midlands	0.000831219	0.00175618	0.00123508
2022-09-11	West Midlands	0.000786031	0.00146973	0.00108475
2022-09-25	West Midlands	0.00061365	0.00119743	0.000850463
2022-10-09	West Midlands	0.000539599	0.00114586	0.000771685
2022-10-23	West Midlands	0.000667298	0.00120817	0.000887875
2022-11-06	West Midlands	0.000776292	0.00148515	0.00107761
2022-11-20	West Midlands	0.000797875	0.00151932	0.00111363
2022-12-04	West Midlands	0.000734403	0.00131201	0.000978205
2022-12-18	West Midlands	0.000618584	0.00125593	0.000882647
2023-01-01	West Midlands	0.000751911	0.00133392	0.00101269
2023-01-15	West Midlands	0.000869237	0.00163995	0.00119833
2023-01-29	West Midlands	0.000843785	0.00158819	0.00117232
2023-02-12	West Midlands	0.00069389	0.00161238	0.00103823
2020-10-11	Yorkshire and The Humber	0.00537203	0.0148164	0.00836165
2020-11-08	Yorkshire and The Humber	0.00684257	0.0126852	0.0093639
2021-01-03	Yorkshire and The Humber	0.0062278	0.0134417	0.00949179
2021-01-31	Yorkshire and The Humber	0.00516803	0.0115667	0.00797191
2021-03-14	Yorkshire and The Humber	0.00404268	0.00794302	0.00566277
2021-04-11	Yorkshire and The Humber	0.00287361	0.00530241	0.00387818
2021-05-23	Yorkshire and The Humber	0.00172022	0.00378619	0.00266872
2021-06-20	Yorkshire and The Humber	0.00137814	0.00289226	0.00203399
2021-09-12	Yorkshire and The Humber	0.00135605	0.0023948	0.00183719
2021-10-24	Yorkshire and The Humber	0.00119975	0.00213579	0.00160623
2021-11-21	Yorkshire and The Humber	0.00100374	0.00182522	0.00134315
2022-01-02	Yorkshire and The Humber	0.000780155	0.00135645	0.00103086
2022-02-13	Yorkshire and The Humber	0.000671802	0.00116649	0.000896095
2022-03-13	Yorkshire and The Humber	0.000540195	0.000985134	0.000723855
2022-03-27	Yorkshire and The Humber	0.000454683	0.000899786	0.000639544
2022-04-10	Yorkshire and The Humber	0.000462708	0.000870953	0.000639306
2022-04-24	Yorkshire and The Humber	0.000545761	0.000948293	0.000715097
2022-05-08	Yorkshire and The Humber	0.000577289	0.00109236	0.00078648
2022-05-22	Yorkshire and The Humber	0.000593623	0.00123356	0.000832904
2022-06-05	Yorkshire and The Humber	0.000584483	0.00106174	0.000778159
2022-06-19	Yorkshire and The Humber	0.000509134	0.000934692	0.000695268
2022-07-03	Yorkshire and The Humber	0.000458678	0.000941042	0.000664352
2022-07-17	Yorkshire and The Humber	0.000531699	0.00100391	0.000734424
2022-07-31	Yorkshire and The Humber	0.000658176	0.00114674	0.000868073
2022-08-14	Yorkshire and The Humber	0.000744798	0.00144725	0.00104319
2022-08-28	Yorkshire and The Humber	0.000779944	0.00170946	0.00114722
2022-09-11	Yorkshire and The Humber	0.000777506	0.00148257	0.00107512
2022-09-25	Yorkshire and The Humber	0.000688966	0.00123424	0.00092502
2022-10-09	Yorkshire and The Humber	0.000604768	0.00117134	0.000853545
2022-10-23	Yorkshire and The Humber	0.000670303	0.00118004	0.000886848
2022-11-06	Yorkshire and The Humber	0.00071212	0.0013169	0.000966233
2022-11-20	Yorkshire and The Humber	0.00070917	0.00129701	0.000959787
2022-12-04	Yorkshire and The Humber	0.000650718	0.0011613	0.000876421
2022-12-18	Yorkshire and The Humber	0.00056242	0.00115012	0.000821425
2023-01-01	Yorkshire and The Humber	0.000684116	0.00121607	0.000915139
2023-01-15	Yorkshire and The Humber	0.000772249	0.00145958	0.00105744
2023-01-29	Yorkshire and The Humber	0.000787493	0.00150216	0.00110392
2023-02-12	Yorkshire and The Humber	0.000724068	0.00168188	0.00109125
